# Supplementary material for: Screening of Swiss Pig Herds for Hepatitis E Virus: A Pilot Study
Source: Animals (Basel). 2021 Oct 25;11(11):3050. doi: 10.3390/ani11113050 (PMC8614339; doi:10.3390/ani11113050)
Supplement: Supplementary file 1 [file animals-11-03050-s001.zip]

Archive with 4 entries (4 files):
- animals-1424045-supplementary/Figure_S1_sock-swab-picture.pdf
- animals-1424045-supplementary/Figure_S2_Pairwise_identities.pdf
- animals-1424045-supplementary/Table_S1_Different_sample_types_farms.xlsx
- animals-1424045-supplementary/Table_S2_Sock_swabs.xlsx
