# Supplementary material for: Screening of Swiss Pig Herds for Hepatitis E Virus: A Pilot Study
Source: Animals (Basel). 2021 Oct 25;11(11):3050. doi: 10.3390/ani11113050 (PMC8614339; doi:10.3390/ani11113050)
Supplement: Supplementary file 1 [file animals-11-03050-s001.zip › animals-1424045-supplementary/Table_S1_Different_sample_types_farms.xlsx]

## Sheet: Table S1
Farm name	Farm production type	animals tested/total no. Of animals in pen
ST	farrow and rearing farm	_
WIS	farrow and rearing farm	_
BA	farrow and rearing farm	_
ASH	farrow and rearing farm	_
RI	farrow-to-finish farm	_
WID	farrow-to-finish farm	_
TH	farrow-to-finish farm	_
FU	rearing and finishing farm	2-19/30 (7 individual pens tested; with 2, 19, 7, 3, 6, 6 and 3 tested animals per pen)
STA	fattening farm	12/30
BU	fattening farm	3/30
WIC	fattening farm	14/30
SC	fattening farm	22/30
KA	fattening farm	2/30
AP	fattening farm	23/30
AR	fattening farm	18/30
VO	fattening farm	17/30
DM	fattening farm	5/30
BAM	fattening farm	22/30
LE	fattening farm	14/30
EM	fattening farm	8/30
BUC	fattening farm	14/30
PO	fattening farm	6/30
