# Supplementary material for: Screening of Swiss Pig Herds for Hepatitis E Virus: A Pilot Study
Source: Animals (Basel). 2021 Oct 25;11(11):3050. doi: 10.3390/ani11113050 (PMC8614339; doi:10.3390/ani11113050)
Supplement: Supplementary file 1 [file animals-11-03050-s001.zip › animals-1424045-supplementary/Table_S2_Sock_swabs.xlsx]

## Sheet: Table S2
Sample	Farm No.	Date	Age	Age category	HEV RT-qPCR Ct value	Farm production type	Farm size	Clinical signs	Treatment			Age categories
SS1	1	2020-08-14	6 weeks (pen 1)	1	_	farrowing farm	250 breeding sows	diarrhoea	_			1=4-10 weeks
SS2	1	2020-08-14	6 weeks (pen 2)	1	_	farrowing farm	250 breeding sows	diarrhoea	_			2=10 weeks-6 months
SS3	1	2020-08-14	6 weeks (pen 3)	1	_	farrowing farm	250 breeding sows	diarrhoea	_			3=>6 months
SS4	1	2020-08-14	6 weeks (collective sample)	1	_	farrowing farm	250 breeding sows	diarrhoea	_			4= mixed age groups
SS5	2	2020-10-19	3 weeks with sow	4	37.504	farrowing farm	20 sows	diarrhoea	_
SS6	2	2020-10-19	8 weeks	1	_	farrowing farm	20 sows	diarrhoea	_
SS7	3	2020-10-31	4 months	2	_	fattening farm	60 fattening pigs	_	_
SS8	4	2020-10-31	4 months	2	_	fattening farm	126 fattening pigs	_	_
SS9	5	2020-11-03	5 weeks	1	40.5664	farrow-to-finish farm	110 sows	diarrhoea	_
SS10	5	2020-11-03	12 weeks	2	_	farrow-to-finish farm	110 sows	_	_
SS11	5	2020-11-03	2 years	3	40.2964	farrow-to-finish farm	110 sows	_	_
SS12	5	2020-11-03	collective sample	4	_	farrow-to-finish farm	110 sows	_	_
SS13	6	2020-10-29	weanlings	1	_	farrow-to-finish farm	55 sows	_	_
SS14	6	2020-10-29	fattening pigs	2	_	farrow-to-finish farm	55 sows	_	_
SS15	6	2020-10-29	collective sample	4	_	farrow-to-finish farm	55 sows	_	_
SS16	7	2020-10-28	7 weeks	1	_	farrow-to-finish farm	112 sows	_	_
SS17	7	2020-10-28	16 weeks	2	_	farrow-to-finish farm	112 sows	_	_
SS18	7	2020-10-28	2 years	3	_	farrow-to-finish farm	112 sows	_	_
SS19	7	2020-10-28	collective sample	4	_	farrow-to-finish farm	112 sows	_	_
SS20	8	2020-11-04	10 + 6 weeks	1	_	farrowing farm	63	diarrhoea	_
SS21	9	2020-10-27	5 months	2	_	fattening farm	70	_	_
SS22	10	2020-10-28	3 months	2	_	fattening farm	80 fattening pigs	_	_
SS23	11	2020-10-28	final fattening phase	2	31.4799	fattening farm	81 fattening pigs	_	_
SS24	12	2020-10-28	final fattening phase	2	41.0259	fattening farm	175 fattening pigs	_	_
SS25	13	October 2020	1-2 weeks after moving to fattening unit	2	_	fattening farm	560	_	_
SS26	13	October 2020	4-5 months	2	_	fattening farm	560	_	_
SS27	14	October 2020	fattening pigs (different stages)	2	_	fattening farm	650	_	_
SS28	14	October 2020	60 kg	2	_	fattening farm	650	_	_
SS29	15	October 2020	13 weeks	2	38.6487	fattening farm	300	_	_
SS30	16	October 2020	17 weeks	2	40.7524	fattening farm	280	_	_
SS31	17	October 2020	4 months	2	35.948	fattening farm	560	_	_
SS32	18	October 2020	final fattening phase	2	_	fattening farm	600	abscess after bite, little lameness	_
SS33	19	October 2020	4-5 months	2	39.1556	fattening farm	1500	_	_
SS34	20	2020-12-01	4 months	2	32.6045	farrow-to-finish farm	600 (100 sows, 500 fattening pigs)	_	_
SS35	21	2020-12-07	3-4 months	2	_	rearing and finishing farm	490 (240 weanlings, 250 fattening pigs)	_	_
SS36	22	December 2020	fattening pigs (different stages)	2	43.0942	fattening farm	800	_	_
SS37	23	2020-12-03	fattening pigs (different stages)	2	39.7314	fattening farm	200	_	_
SS38	24	2020-12-04	final fattening phase	2	_	fattening farm	250	_	_
SS39	25	2020-12-03	fattening pigs (different stages)	2	36.9055	fattening farm	480 fattening pigs	_	_
SS40	26	2020-12-03	fattening pigs (different stages)	2	37.2973	fattening farm	1100 fattening pigs	_	_
SS41	27	2020-12-03	4-6 months	2	_	fattening farm	400	tail biting	_
SS42	28	2020-12-04	fattening pigs (different stages)	2	43.2461	fattening farm	340	_	_
SS43	29	2020-12-04	fattening pigs (different stages)	2	_	fattening farm	500	_	_
SS44	30	2020-11-30	2 weeks with sow + 2 months	4	29.0064	rearing and finishing farm	30 (10 sows, 20 fattening pigs)	_	_
SS45	30	2020-11-30	2 weeks with sow + 2 months	4	29.4152	rearing and finishing farm	30 (10 sows, 20 fattening pigs)	_	_
SS46	31	2020-12-21	10-12 weeks	2	32.7264	fattening farm	340	(diarrhoea)	_
SS47	32	2021-01-05	5 months	2	40.0324	farrow-to-finish farm	350 (20 sows, 330 fattening pigs)	cough	_
SS48	33	2021-01-12	4.5 months	2	31.036	fattening farm	500	_	_
SS49	34	2021-01-13	4 months	2	_	farrowing farm (with gilt production)	300 (100 gilts, 200 sows)	_	_
SS50	35	2021-01-14	4-5 months	2	32.3555	fattening farm	1000 fattening pigs	_	_
SS51	36	2021-01-18	5 months	2	_	fattening farm	450	_	_
SS52	37	2021-01-20	3.5 - 4.5 months	2	_	fattening farm	206	_	_
SS53	38	2021-01-20	4.5 months	2	_	farrow-to-finish farm	735 (135 sows, 600 fattening pigs/gilts)	_	_
SS54	39	2021-01-22	4 months	2	37.6393	farrow-to-finish farm	740 (110 sows, 630 fattening pigs)	(diarrhoea)	_
SS55	40	2021-01-22	4.5 months	2	31.3835	fattening farm	525	_	_
SS56	41	2021-01-25	4.5 months	2	38.2784	fattening farm	400	diarrhoea	_
SS57	42	2021-01-26	4.5 months	2	33.262	fattening farm	360 fattening pigs	_	_
SS58	43	2021-01-26	> 4 months	2	40.5497	fattening farm	140	_	_
SS59	44	2021-01-28	3-4 months	2	35.9589	fattening farm	530	_	_
SS60	45	2021-01-29	4 months	2	40.4122	fattening farm	1500 fattening pigs	_	_
SS61	46	2021-01-28	fattening pigs (different stages)	2	30.9501	fattening farm	650 fattening pigs	_	_
SS62	47	2021-02-01	2.5-3 months	2	37.7706	gilt producing farm	120	_	_
SS63	48	2021-02-03	4 months	2	34.9824	fattening farm	72	_	_
SS64	49	2021-02-03	3.5 months	2	36.8802	fattening farm	80	_	_
SS65	50	2021-02-03	3-3.5 months	2	_	fattening farm	89	_	_
SS66	51	2021-02-08	3 months	2	31.7698	fattening farm	350	_	_
SS67	52	2021-02-09	3-3.5 months	2	_	fattening farm	580	_	_
SS68	53	2021-02-09	> 4 months	2	40.4912	fattening farm	900	_	_
SS69	54	2021-02-16	10 weeks	1	_	fattening farm	100 fattening pigs	_	_
SS70	55	2021-02-16	fattening pigs (different stages)	2	31.6776	fattening farm	440 fattening pigs	_	_
SS71	56	2021-02-16	4 months	2	_	farrow-to-finish farm	390 (90 sows, 300 fattening pigs)	_	_
SS72	57	2021-02-17	4.5 months	2	27.3148	fattening farm	639 fattening pigs	_	_
SS73	58	2021-02-18	> 3 months	2	_	fattening farm	360	_	_
SS74	59	2021-02-19	4 months	2	31.286	farrow-to-finish farm	340 (70 sows, 270 fattening pigs)	_	_
SS75	60	2021-02-22	> 6 months	3	_	farrowing farm	190 breeding sows	_	_
SS76	61	2021-02-22	12 weeks	2	25.9175	fattening farm	180 fattening pigs	(diarrhoea)	_
SS77	62	2021-02-25	3 months	2	_	farrow-to-finish farm	100 fattening pigs	_	_
SS78	63	2021-03-01	4 months	2	29.4743	fattening farm	350 fattening pigs	cough	_
SS79	64	2021-03-02	4.5 months	2	36.7575	farrow-to-finish farm	375 (75 sows, 300 fattening pigs)	(diarrhoea)	_
SS80	65	2021-03-03	4 months	2	38.6603	fattening farm	350	_	_
SS81	66	2021-03-03	4 months	2	38.5693	fattening farm	277	_	_
SS82	67	2021-03-03	13 weeks	2	27.7383	fattening farm	170 fattening pigs	_	_
SS83	68	2021-03-03	14 weeks	2	_	farrowing farm	88 sows	_	_
SS84	69	2021-03-04	12 weeks	2	29.5	fattening farm	432 fattening pigs	_	_
SS85	70	2021-03-04	12 weeks	2	35.7334	fattening farm	450 fattening pigs	_	_
SS86	71	2021-03-04	14 weeks	2	34.2823	fattening farm	350 fattening pigs	_	_
SS87	72	2021-03-04	10 weeks	1	_	fattening farm	170 fattening pigs	_	_
SS88	73	2021-03-05	6 months	2	_	farrowing farm	210 (60 sows, 150 fattening pigs/gilts)	_	_
SS89	74	2021-03-08	4 months	2	30.4811	farrow-to-finish farm	630 (150 sows, 480 fattening pigs)	_	_
SS90	75	2021-03-09	5 months	2	_	gilt producing farm	150	_	_
SS91	76	2021-03-11	final fattening phase	2	28.564	fattening farm	396 fattening pigs	_	_
SS92	77	2021-03-12	final fattening phase	2	_	farrow-to-finish farm	180 (30 sows, 150 fattening pigs)	(diarrhoea)	_
SS93	78	2021-03-15	12 weeks	2	31.5853	farrowing farm	270 (70 sows, 200 gilts)	_	_
SS94	79	2021-03-16	12 weeks	2	_	farrowing farm	30 sows	_	_
SS95	80	2021-03-16	4.5 months	2	31.8495	fattening farm	320	_	_
SS96	81	2021-03-17	5 months	2	33.0274	fattening farm	80	_	_
SS97	82	2021-03-17	5 months	2	29.4778	fattening farm	175	_	_
SS98	83	2021-03-17	5 months	2	38.2084	fattening farm	100	_	_
SS99	84	2021-03-17	6 months	2	_	farrow-to-finish farm	127 (67 sows, 60 fattening pigs)	_	_
SS100	85	2021-03-17	6 months	2	_	fattening farm	100 fattening pigs	_	_
SS101	86	2021-03-19	5 months	2	_	fattening farm	100 fattening pigs	_	_
SS102	87	2021-03-16	pre-fattening phase	2	_	farrow-to-finish farm	114 (44 sows, 70 fattening pigs)	_	_
SS103	88	2021-03-22	3.5 months	2	32.2044	fattening farm	680 fattening pigs	_	_
SS104	89	2021-03-22	3.5 months	2	26.8986	fattening farm	350 fattening pigs	_	_
SS105	90	2021-03-24	5 months	2	37.8695	fattening farm (with gilts)	430	_	_
SS106	91	2021-03-30	5 months	2	_	fattening farm	245	_	_
SS107	92	2021-03-30	4.5 months	2	26.3314	fattening farm	200 fattening pigs	_	_
SS108	93	2021-03-30	4 months	2	_	fattening farm	120	_	_
SS109	94	2021-03-31	4 months	2	32.0064	fattening farm	160	_	_
SS110	95	2021-03-31	4 months	2	_	fattening farm	120	_	_
SS111	96	2021-04-06	5 months	2	_	farrow-to-finish farm	52 (12 sows, 40 fattening pigs)	_	_
SS112	97	2021-04-07	3 months	2	38.9044	farrowing farm (with gilt production)	153 (53 sows, 100 gilts)	_	_
SS113	98	2021-04-06	6 weeks-5.5 months	4	37.4181	farrow-to-finish farm	910 (110 sows, 800 fattening pigs)	_	_
SS114	99	2021-04-08	3.5-4 months	2	28.1763	fattening farm	290	_	_
SS115	100	2021-04-15	> 4 months	2	39.1065	fattening farm	1920	_	_
SS116	101	2021-04-20	2.5 - 3 months	2	31.3564	farrowing farm	245 sows	diarrhoea	_
SS117	102	2021-04-21	fattening pigs	2	34.8888	fattening farm	500 fattening pigs	_	_
SS118	103	2021-04-21	3 months	2	_	farrow-to-finish farm	78 (38 sows, 40 fattening pigs)	_	_
SS119	104	2021-04-20	3 months	2	36.601	fattening farm	324 fattening pigs	_	_
SS120	105	2021-04-20	4 months	2	30.9	fattening farm	246 fattening pigs	_	_
SS121	106	2021-04-21	3.5 months	2	39.6448	farrow-to-finish farm	810 (110 sows, 700 fattening pigs)	_	_
SS122	107	2021-05-04	4.5 months	2	31.7796	fattening farm	220	_	_
SS123	108	2021-05-04	5 months	2	_	farrow-to-finish farm	192 (38 sows, 154 fattening pigs)	_	_
SS124	109	2021-05-04	4.5 months	2	_	fattening farm	155	_	_
SS125	110	2021-04-22	sows with piglets	4	_	farrowing farm	442 (100 breeding sows, 320 weanlings, 2 boars, 20 gilts)	_	_
SS126	110	2021-04-22	4-10 weeks	1	_	farrowing farm	442 (100 breeding sows, 320 weanlings, 2 boars, 20 gilts)	_	_
SS127	111	2021-04-22	fattening pigs (different stages)	2	33.5546	fattening farm	750	_	_
SS128	112	2021-04-22	fattening pigs (different stages)	2	_	fattening farm	306 fattening pigs	_	_
SS129	113	2021-04-24	fattening pigs (different stages)	2	_	fattening farm	232	_	_
SS130	114	2021-04-24	fattening pigs (different stages)	2	37.4159	fattening farm	260	_	_
SS131	115	2021-04-24	fattening pigs (different stages)	2	39.4472	fattening farm	230	_	_
SS132	116	2021-04-24	fattening pigs (different stages)	2	33.2518	fattening farm	600	_	_
SS133	117	2021-04-24	fattening pigs (different stages)	2	37.5826	fattening farm	360	_	_
SS134	118	2021-04-30	6 weeks	1	32.3472	farrowing farm	258 breeding sows	diarrhoea	_
SS135	119	2021-05-04	final fattening phase	2	_	fattening farm	65 fattening pigs	_	_
SS136	120	2021-05-04	7-8 weeks	1	28.498	farrowing farm	20 sows	diarrhoea, cachexia	CST-222 L
SS137	121	2021-05-11	5 months	2	_	fattening farm	75 fattening pigs	_	_
SS138	122	2021-05-11	12-14 weeks	2	_	farrowing farm (with 18 fattening pigs)	48 (30 sows, 18 fattening pigs)	diarrhoea	_
SS139	123	2021-05-10	65 kg	2	_	fattening farm	500 fattening pigs	_	_
SS140	124	2021-04-21	3-4 months	2	_	fattening farm	350 fattening pigs	_	_
SS141	125	2021-05-17	fattening pigs/gilts	2	40.0839	gilt producing farm	160	_	_
SS142	126	2021-05-19	4.5 months	2	30.5697	fattening farm	780 fattening pigs	_	_
SS143	127	2021-05-18	4 months	2	29.1136	fattening farm	356 fattening pigs	_	_
SS144	128	2021-05-19	3 months	2	37.2771	fattening farm	110 fattening pigs	_	_
SS145	129	2021-05-21	4 months	2	_	fattening farm	430	_	_
SS146	130	2021-05-21	4 months	2	40.7946	fattening farm	250	(diarrhoea)	_
SS147	131	2021-05-25	60 kg	2	_	fattening farm	302	_	_
SS148	17	2021-05-25	pre-fattening phase	2	_	fattening farm	560 fattening pigs	_	_
SS149	17	2021-05-25	final fattening phase	2	_	fattening farm	560 fattening pigs	_	_
SS150	15	2021-05-25	fattening pigs (different stages)	2	37.6595	fattening farm	300 fattening pigs	_	_
SS151	16	2021-05-25	pre-fattening phase	2	_	fattening farm	330 fattening pigs	_	_
SS152	16	2021-05-25	final fattening phase	2	_	fattening farm	330 fattening pigs	_	_
SS153	18	2021-05-25	pre-fattening phase	2	_	fattening farm	600 fattening pigs	_	_
SS154	18	2021-05-25	final fattening phase	2	_	fattening farm	600 fattening pigs	_	_
SS155	132	2021-06-02	3 months	2	36.8103	fattening farm	60 fattening pigs	_	_
SS156	133	2021-06-02	4.5 months	2	_	fattening farm	160	_	_
SS157	134	2021-06-07	11 weeks	2	35.7196	fattening farm	490 fattening pigs	diarrhoea	_
SS158	134	2021-06-07	6 months	2	_	fattening farm	490 fattening pigs	_	_
SS159	135	2021-06-15	fattening pigs (different stages)	2	_	farrow-to-finish farm	307 (67 breeding sows, 240 fattening pigs)	_	_
SS160	136	2021-06-17	5 weeks	1	_	farrow-to-finish farm	48 (43 sows, 5 fattening pigs)	diarrhoea	_
SS161	136	2021-06-17	3-5 months	2	32.335	farrow-to-finish farm	48 (43 sows, 5 fattening pigs)	_	_
SS162	137	2021-06-17	4 months	2	_	fattening farm	70 fattening pigs	_	_
SS163	138	2021-06-17	collective sample (pre-fattening phase + adults)	4	_	farrowing farm	34 (14 sows, 20 fattening pigs)	(occasionally diarrhoea)	_
